# Supplementary material for: Valorization of Anaerobic-Fermentation Liquid Digestates—Membrane-Based Process Development
Source: Membranes (Basel). 2023 Mar 1;13(3):297. doi: 10.3390/membranes13030297 (PMC10051141; doi:10.3390/membranes13030297)
Supplement: Supplementary file 1 [file membranes-13-00297-s001.zip]

Archive with 1 entries (1 files):
- membranes-2240151-supplementary.pdf
